# Supplementary material for: DNA binds to a specific site of the adhesive blood-protein von Willebrand factor guided by electrostatic interactions
Source: Nucleic Acids Res. 2020 Jun 4;48(13):7333–44. doi: 10.1093/nar/gkaa466 (PMC7367192; doi:10.1093/nar/gkaa466)
Supplement: gkaa466_Supplemental_Files [file gkaa466_supplemental_files.zip]

Archive with 2 entries (2 files):
- NAR-supp.pdf
- S14_Movie.mpeg
